# Supplementary material for: In Silico Investigation of Selected Pesticides and Their Determination in Agricultural Products Using QuEChERS Methodology and HPLC-DAD
Source: Int J Mol Sci. 2023 Apr 28;24(9):8003. doi: 10.3390/ijms24098003 (PMC10179243; doi:10.3390/ijms24098003)
Supplement: Supplementary file 1 [file ijms-24-08003-s001.zip]

Archive with 1 entries (1 files):
- ijms-2340847-supplementary.pdf
